# Supplementary material for: First EST-SSRs of Helichrysum italicum (Roth) G. Don (Asteraceae) Revealed Insights into the Genetic Diversity and Population Structure in Corsica
Source: Plants (Basel). 2025 Dec 12;14(24):3794. doi: 10.3390/plants14243794 (PMC12737098; doi:10.3390/plants14243794)
Supplement: Supplementary file 1 [file plants-14-03794-s001.zip]

Archive with 1 entries (1 files):
- plants-3976450-supplementary.pdf
